# Supplementary material for: Lactobacillus johnsonii alleviates experimental colitis by restoring intestinal barrier function and reducing NET-mediated gut-liver inflammation
Source: Commun Biol. 2025 Aug 14;8:1222. doi: 10.1038/s42003-025-08679-4 (PMC12354853; doi:10.1038/s42003-025-08679-4)
Supplement: Supplementary file 3 — Supplementary Data 1 [file 42003_2025_8679_MOESM3_ESM.xlsx]

## Sheet: Untargeted metabolomics
HMDB	KEGG	OUT-Id	N5-enrichment (Difference)
HMDB0000779	C01479	3-Phenyllactic acid	1.21806e+10
NA	NA	DL-Lactic Acid	4.68347e+09
HMDB0000159	C00079	L-Phenylalanine	2.16923e+09
NA	NA	N-Acetyl-1-methylhistidine	1.63267e+09
HMDB0000883	C00183	Valine	1.51982e+09
HMDB0000162	C00148	L-Proline	1.17408e+09
HMDB0000172	C00407	L-Isoleucine	1.12731e+09
HMDB0001488	C00253	Nicotinic acid	1.05885e+09
NA	NA	sorbitol lactate	1.01214e+09
NA	NA	Leu-Gly-Pro;	5.05434e+08
HMDB0000267	C01879	Pyroglutamic acid	4.68271e+08
HMDB0011175	NA	Leucylproline	4.14616e+08
HMDB0000721	NA	Glycylproline	3.63989e+08
NA	NA	5-(tert-butyl)-2-methyl-N-(5-methyl-3-isoxazolyl)-3-furamide	3.38772e+08
NA	NA	Isoleucyl-prolyl-proline	3.0529e+08
NA	NA	[(3R,4S)-1-Benzoyl-3-{2-[4-(2-methoxyphenyl)-1-piperazinyl]ethyl}-4-piperidinyl]acetic acid	3.01728e+08
NA	NA	N-[[2-(4-Amino-1,2,5-oxadiazol-3-yl)-1-ethylimidazo[5,4-d]pyridin-7-yl]methyl]piperidin-4-amine	2.79026e+08
HMDB0000158	C00082	L-Tyrosine	260684537
NA	NA	tert-Butyl N-[1-(aminocarbonyl)-3-methylbutyl]carbamate	2.33003e+08
NA	NA	DL-beta-Leucine	210285314
NA	NA	2-Amino-1,3,4-octadecanetriol	1.95679e+08
HMDB0015618	C07567	Sertindole	1.55422e+08
NA	NA	1-Ethylaziridine	1.51248e+08
HMDB0001645	C01933	L-Norleucine	1.45596e+08
NA	NA	4'-Hydroxymethohexital	1.44862e+08
HMDB0028955	NA	Lysylleucine	1.43723e+08
NA	NA	3,4,5-trihydroxy-6-methyloxan-2-yl 2-(methylamino)benzoate	1.39081e+08
HMDB0014581	NA	Allopurinol	1.31612e+08
HMDB0002005	C02989	L-Methionine sulfoxide	1.3032e+08
HMDB0033910	C07113	Acetophenone	1.04882e+08
HMDB0000182	C00047	L-Lysine	9.65581e+07
NA	NA	Stigmatellin Y;	8.82677e+07
NA	NA	Methylendiglyoxal	8.73829e+07
NA	NA	Isophorone diisocyanate	8.73361e+07
NA	NA	DL-Lysine	7.36593e+07
HMDB0000070	C00408	Pipecolic acid	7.20287e+07
HMDB0028848	NA	Glycyl-Phenylalanine	6.80091e+07
HMDB0000786	C07599	Oxypurinol	6.30593e+07
HMDB0000446	C12989	N-alpha-Acetyl-L-lysine	6.15522e+07
HMDB0000056	C00099	beta-Alanine	6.05141e+07
HMDB0000269	C00836	Sphinganine	5.95392e+07
HMDB0003217	C06563	Genistein	5.92278e+07
NA	NA	Isamoxole	5.73342e+07
NA	NA	Isobutyramide	5.56952e+07
NA	NA	PEG n6	5.14198e+07
HMDB0003312	C10208	Daidzein	5.1071e+07
HMDB0000177	C00135	L-Histidine	4.86386e+07
NA	NA	1-[(3,5-dimethylisoxazol-4-yl)sulfonyl]piperidine	4.30599e+07
HMDB0011599	C02216	1-Methyladenine	4.17273e+07
NA	NA	N1-[2-(Acryloylamino)-1,2-dihydroxyethyl]acrylamide	4.04318e+07
HMDB0035248	NA	2,6-Dimethylpyrazine	3.94897e+07
HMDB0000208	C00026	Oxoglutaric acid	3.64249e+07
NA	NA	2,3-Butanedione monoxime	3.5717e+07
NA	NA	3,3,5,5-Tetramethylpyrroline-N-oxide	3.48976e+07
NA	NA	Caspase-1 Inhibitor VI	3.35224e+07
HMDB0013078	NA	Stearoyl Ethanolamide	3.32665e+07
HMDB0060750	NA	3'-Amino-3'-deoxythimidine	3.00684e+07
NA	NA	N-[4-(Benzylamino)-3-cyanoquinolin-2-yl]-4-methoxybenzamide	2.96423e+07
NA	NA	3-[(4-hydroxyphenyl)methyl]-octahydropyrrolo[1,2-a]pyrazine-1,4-dione	2.86297e+07
NA	NA	Victoria blue B	2.62222e+07
HMDB0029710	NA	DIMBOA-Glc	2.60706e+07
NA	NA	1-(1-(Tert-Butoxycarbonyl)piperidin-4-yl)azetidine-3-carboxylic acid	2.36265e+07
NA	NA	1-methyl-3,5-di(1-naphthylmethylidene)piperidin-4-one	2.3304e+07
HMDB0003357	C00437	N-Acetylornithine	2.30299e+07
NA	NA	1,4-dihydroxyheptadec-16-en-2-yl acetate	2.22954e+07
NA	NA	N-{4-[(2R,3R)-3-(Hydroxymethyl)-5-oxo-2-morpholinyl]phenyl}-3-methylbutanamide	2.15613e+07
NA	NA	4,6-Dimethyl-2(1H)-pyrimidinone	2.14533e+07
NA	NA	DL-Alanine	2.13504e+07
NA	NA	2',3'-Dideoxyuridine	2.12798e+07
NA	NA	Diglycidyl ether	2.11062e+07
NA	NA	N-[1-(4-methoxy-2-oxo-2H-pyran-6-yl)-2-methylbutyl]acetamide	2.08743e+07
HMDB0001200	C02406	N'-Formylkynurenine	2.0635e+07
NA	NA	Succinylaminoimidazole carboxamide	2.05419e+07
HMDB0000824	C03017	Propionylcarnitine	2.01529e+07
HMDB0003423	C00819	D-Glutamine	1.98535e+07
HMDB0094701		N-Acetylproline	1.96534e+07
NA	NA	Bis(4-ethylbenzylidene)sorbitol	1.92847e+07
HMDB0002212	C06425	Arachidic Acid	1.87503e+07
NA	NA	2,4-Dimethyl-1,3-oxazole-5-carboxylic acid	1.86963e+07
HMDB0000148	C00302	L-Glutamic acid	1.82951e+07
NA	NA	8-Hydroxyalanylclavam;	1.79787e+07
NA	NA	(+/-)12(13)-DiHOME	1.78759e+07
HMDB0001970	NA	3-Methyluric acid	1.78549e+07
NA	NA	DL-Glutamine	1.69775e+07
NA	NA	Laniquidar	1.67762e+07
NA	NA	NP-008993	1.67063e+07
HMDB0060996	NA	N-Acetyl-3-hydroxyprocainamide	1.66479e+07
HMDB0000097	C00114	Choline	1.63323e+07
NA	NA	N,N,N',N'-Tetramethyl-p-phenylenediamine	1.54044e+07
NA	NA	Arachidoyl Ethanolamide	1.53778e+07
NA	NA	2-[(3S)-1-(Benzylsulfonyl)-3-pyrrolidinyl]-1-methyl-1H-benzimidazole	1.40631e+07
NA	NA	2-Nonyl-1,4-dioxine	1.39166e+07
NA	NA	Methylenediphosphonic acid	1.37026e+07
NA	NA	2-[5-(2-hydroxypropyl)oxolan-2-yl]propanoic acid	1.36623e+07
HMDB0000706	NA	alpha-Aspartylphenylalanine	1.32852e+07
NA	NA	ELK	1.29222e+07
NA	NA	EPK	1.22722e+07
NA	NA	3-(1-hydroxyethyl)-2,3,6,7,8,8a-hexahydropyrrolo[1,2-a]pyrazine-1,4-dione	1.22228e+07
NA	NA	N-Formyl-4-amino-5-aminomethyl-2-methylpyrimidine; 2-Methyl-4-amino-5-(formylaminomethyl)pyrimidine; FAMP;	1.22123e+07
HMDB0006547	C16300	Stearidonic acid	1.18115e+07
NA	NA	N-Nitrosoguvacoline;	1.08069e+07
HMDB0030776	C11918	Maltol	1.04408e+07
NA	NA	7-amino-6-hydroxyimino-7-oxoheptanoic acid	1.02633e+07
HMDB0006483	C00402	D-Aspartic acid	1.0217e+07
NA	NA	3-Morpholino-4-tetrahydro-1H-pyrrol-1-ylcyclobut-3-ene-1,2-dione	1.00257e+07
NA	NA	Trifluperidol	9.9854e+06
NA	NA	4-hydroxy-6-[2-(2-methyl-1,2,4a,5,6,7,8,8a-octahydronaphthalen-1-yl)ethyl]oxan-2-one	9.75672e+06
HMDB0032923	C14516	Kojic acid	9.64004e+06
NA	NA	N3-(4-Methylbenzyl)pyridin-3-amine	8.76574e+06
NA	NA	2-(benzyl{2-[(1-methyl-1H-pyrazol-5-yl)amino]-2-oxoethyl}amino)acetic acid	8.63894e+06
NA	NA	N-(1-Adamantyl)urea	8.48471e+06
NA	NA	(4E)-3-Hydroxy-2,4-dimethyl-4-heptenamide	8.32695e+06
NA	NA	Lenperone	8.30563e+06
HMDB0001401	C00092	Glucose 6-phosphate	7.89018e+06
HMDB0000062	C00487	DL-Carnitine	7.83062e+06
NA	NA	3-(tert-butyl)-1-methyl-4,5-dihydro-1H-pyrazol-5-one	7.11947e+06
HMDB0000472	C00643	L-5-Hydroxytryptophan	6.89707e+06
NA	NA	4-Amino-3-hydroxyphenylalanine	6.8662e+06
NA	NA	5-methyl-3-(3,4,5-trimethoxyphenyl)-1,2,4-oxadiazole	6.70227e+06
HMDB0001256	C00750	Spermine	6.68072e+06
NA	NA	N1-(3-pyridyl)-4-[(dipropylamino)sulfonyl]benzamide	6.67326e+06
NA	NA	4-{[2-({4-[(2-cyanoethyl)(methyl)amino]phenyl}methylene)hydrazino]carbonyl}-N,N-dipropylbenzenesulfonamide	6.6341e+06
HMDB0015333	C07841	Levetiracetam	6.62267e+06
NA	NA	cyclo(pro-arg)	6.52383e+06
NA	NA	26,26,26,27,27,27-hexafluoro-1alpha,25-dihydroxy-23,23,24,24-tetradehydrovitamin D3 / 26,26,26,27,27,27-hexafluoro-1alpha,25-dihydroxy-23,23,24,24-tetradehydrocholecalciferol	6.37e+06
NA	NA	Oxazine	6.31887e+06
NA	NA	Oxepin	6.26876e+06
NA	NA	4-Indolecarbaldehyde	6.18963e+06
HMDB0034240	C07083	Styrene	6.08587e+06
NA	NA	N,N-dimethyl-N'-(3-phenyl[1,2,4]triazolo[4,3-b]pyridazin-6-yl)iminoformamide	6.03115e+06
NA	NA	Amylamine	5.78937e+06
HMDB0000873	C06730	4-Methylcatechol	5.77821e+06
NA	NA	Proxyphylline	5.69112e+06
HMDB0000292	C00385	Xanthine	5.63125e+06
NA	NA	ethyl 1-methylpyrrolo[1,2-a]pyrazine-7-carboxylate	5.41474e+06
NA	NA	2-Aminooctanedioic acid	5.23993e+06
HMDB0000562	C00791	Creatinine	5.18828e+06
NA	NA	Diclofensine	5.15402e+06
NA	NA	N-(3-hydroxy-pentanoyl)-homoserine lactone	4.80943e+06
HMDB0034236	NA	3-Phenylpropionitrile	4.658e+06
NA	NA	1,3-Divinyl-2-imidazolidinone	4.61431e+06
NA	NA	N-Hydroxybenzamide	4.5602e+06
NA	NA	Alanine betaine	4.48982e+06
NA	NA	1,6-Dimethoxypyrene;	4.47175e+06
NA	NA	Acetyl-Ser-Asp-Lys-Pro	4.4391e+06
NA	NA	NP-006111	4.37769e+06
HMDB0094692	C02721	N-Methylalanine	4.37073e+06
HMDB0060012	NA	Neomenthol-glucuronide	4.36501e+06
HMDB0000738	C00463	Indole	4.32442e+06
NA	NA	2-Amino-4-chloro-6-methylpyrimidine	4.2365e+06
NA	NA	N-{[(2R,4S,5S)-5-Ethynyl-1-azabicyclo[2.2.2]oct-2-yl]methyl}-2-furamide	4.16812e+06
HMDB0000450	C16741	5-Hydroxylysine	4.11237e+06
NA	NA	N3,N4-Dimethyl-L-arginine	4.08695e+06
NA	NA	N-[(1R,9S)-11-(4-Biphenylylcarbonyl)-6-oxo-7,11-diazatricyclo[7.3.1.02,7]trideca-2,4-dien-5-yl]benzamide	3.9581e+06
NA	NA	3-hydroxyphenylacetoylglutamine	3.79758e+06
NA	NA	Dapdiamide A; 3-{[(2E)-4-Amino-4-oxobut-2-enoyl]amino}-L-alanyl-L-valine;	3.77688e+06
NA	NA	m-Toluamide	3.71118e+06
HMDB0000594	NA	gamma-Glutamylphenylalanine	3.67004e+06
NA	NA	Barbital	3.61175e+06
NA	NA	3-Fluoro NNEI	3.27271e+06
NA	NA	4-ethoxy-6,7-dimethoxyquinazoline	3.24232e+06
HMDB0032985	C04294	4-Methyl-5-thiazoleethanol	3.20407e+06
HMDB0014447	C12535	Tranexamic Acid	3.1951e+06
HMDB0061162	NA	N-Mononitrosopiperazine	3.08151e+06
NA	NA	AL 8810 Methyl ester	3.01383e+06
HMDB0000634	C02226	Citraconic acid	2.68425e+06
NA	NA	4-Cyano-N-{4-[(2R,3R)-3-(hydroxymethyl)-5-oxo-4-(tetrahydro-2H-pyran-4-yl)-2-morpholinyl]phenyl}benzamide	2.52478e+06
NA	NA	methyl 2-cyano-3-{1-[3-(1H-imidazol-1-yl)propyl]-1H-pyrrol-2-yl}acrylate	2.51474e+06
NA	NA	1-Piperideine	2.49186e+06
NA	NA	Cytidylyl-(5'-3')-5'-inosinic acid homopolymer	2.48286e+06
NA	NA	4-[(2S)-2-Aminopropyl]-N,3-dimethylaniline	2.39432e+06
HMDB0033115	NA	6-Methylquinoline	2.00841e+06
NA	NA	Nikethamide 1-oxide	1.96384e+06
NA	NA	5-morpholino-2,4(1H,3H)-pyrimidinedione	1.95309e+06
NA	NA	2-amino-6-({2-[4-(difluoromethoxy)phenyl]-2-oxoethyl}thio)-4-(methylthio)pyridine-3,5-dicarbonitrile	1.91573e+06
HMDB0034244	C06323	Isoquinoline	1.89106e+06
NA	NA	Artemisinin	1.7132e+06
NA	NA	NP-007441	1.53253e+06
HMDB0034450	C17002	Sedanolide	1.40357e+06
NA	NA	5-(6-hydroxy-6-methyloctyl)-2,5-dihydrofuran-2-one	1.3058e+06
HMDB0000064	C00300	Creatine	870623
HMDB0011738	C05283	N2-gamma-Glutamylglutamine	742582
NA	NA	2'-Deoxymugineic acid;	635231
NA	NA	(2S,5aS,8aR)-2-[3-(4-Hydroxy-1-piperidinyl)-3-oxopropyl]-1-methyl-6-[4-(trifluoromethyl)benzyl]octahydropyrrolo[3,2-E][1,4]diazepin-5(2H)-one	421810
NA	NA	5-Chloro-1-ethyl-1H-benzimidazole-2-thiol	399020
HMDB0011749	NA	delta-Valerolactam	375464
HMDB0034146	C13846	Stearamide	206528
