# Supplementary material for: Lactobacillus johnsonii alleviates experimental colitis by restoring intestinal barrier function and reducing NET-mediated gut-liver inflammation
Source: Commun Biol. 2025 Aug 14;8:1222. doi: 10.1038/s42003-025-08679-4 (PMC12354853; doi:10.1038/s42003-025-08679-4)
Supplement: Supplementary file 4 — Supplementary Data 2 [file 42003_2025_8679_MOESM4_ESM.xlsx]

## Sheet: Figure 1 B
Body weight changes (%)	CON							N5							DSS									N5+DSS												DSS+N5
-6	99.62	100.72	100	100.91	100.66	101.24		99.55	100.37	100.23	100.22	101.07	100.11		100.4	100.77	101.02	99.96	103.93	100.69	100.97	98.28		98.57	99.48	100.61	98.46	98.78	100	100	100	100	100	100		100	100	100	100	100	100.63	100.28	100.83	99.61	99.27	100.17
-5	100.38	102.99	101.15	101.1	99.47	103.79		99.59	102.94	98.93	99.59	101.87	102.58		100.73	99.17	101.1	97.93	101.65	102.13	100.4	98.24		100.02	99.7	97.92	100.79	99.3	99.36	98.88	101.29	102.19	104.4	100.55		100.75	102.1	100.68	101.67	99.44	101	103.84	102.14	100.71	100.5	100
-4	100.91	103.21	103.44	101.33	100.36	103.38		100.3	102.18	97.89	99.52	102.32	102.47		102.27	99.13	104.09	98.4	103.18	102.58	101.44	99.41		100.7	99.18	102.55	98.88	100.56	100.22	98.55	100.45	103.62	104.86	101.25		98.15	100.85	97.77	100.1	98.51	99.64	102.08	101.49	100.75	99.44	98.26
-3	99.33	99.78	100.61	100.31	98.93	103.49		101.09	101.12	99.65	100.12	101.84	100.36		102.41	98.74	103.37	99.49	101.82	103.32	101.48	100.68		100.81	99.48	102.29	101.78	99.24	100.99	99.54	101.01	101.98	104.97	102.02		99.29	101.03	99.14	99.22	98.59	100.01	104.65	101.29	101.26	100.14	98.9
-2	100.51	102.73	105.09	101.83	102.61	106.93		99.86	100.08	98.73	99.52	100.56	99.67		101.3	98.47	103.44	98.22	100.83	102.4	103.13	100.49		101.15	97.43	101.17	100.3	98.05	98.35	98.72	100.54	100.71	101.97	99.3		102.24	103.67	102.25	99.95	103.36	102.42	109.21	104.15	102.81	101.49	97.71
-1	102.62	103.84	103.62	101.98	102.88	105.88		102.13	101.39	100.58	102.22	102.2	100.09		101.91	97.69	105.01	99	101.98	102.4	103.17	102.16		100.74	99.07	102.6	102.18	98.85	100.51	101.49	101.94	102.84	105.57	102.1		102.38	102.91	101.73	101.32	103	102.42	105.11	102.68	102.42	101	97.03
0	102.1	102.96	104.25	101.72	101.3	105.99		100.84	101.13	100.13	98.86	100.62	99.9		102.06	96.9	103.21	96.95	100.69	101.58	100.6	101.19		97.34	97.34	103.75	100.55	96.07	99.05	99.4	99.65	100.52	103.01	100.45		102.24	104.3	100.75	100.19	103.18	102.13	103.18	101.87	101.12	99.18	96.24
1	100.96	104.55	103.03	101.5	100.87	105.41		100.28	99.66	99.71	99.24	100.24	98.35		101.63	97.33	102.95	94.14	101.03	100.52	98.63	99.68		98.58	96.58	102.87	100.03	96.73	98.7	96.69	97.1	100.04	101.86	99.63		102.13	102.86	100.41	100.84	101.96	100.03	103.18	102.52	100.66	99.35	95.05
2	101.33	103.89	103.45	101.2	101.87	105.11		101.59	100.22	99.48	99.24	100.66	97.96		101.12	96.31	102.95	95.81	100.88	99.46	99.73	97.91		98.5	96.96	104.02	98.33	97.78	99.48	97.16	97.97	100.89	103.17	102.77		102.94	104.43	102.84	101.52	102.9	100.58	105.53	102.52	102.53	101.49	95.82
3	102.53	103.56	104.12	100.74	102.03	105.88		102.63	100.25	99.29	100.41	100.24	99.59		101.27	96.79	102.22	94.57	99.18	98.69	100.16	98.07		98.27	97.15	103.29	97.1	98.91	99.52	100.26	99.62	101.41	103.85	102.05		101.3	102.38	101.47	100.92	102.36	99.29	103.04	101.51	99.2	99.68	94.15
4	100.79	103.64	104.34	100.78	101.23	104.94		102.37	99.77	98.86	100.55	99.44	99.13		100.87	95	101.89	96.39	100.56	98.15	98.68	98.5		97.85	96.24	103.62	96.6	98.91	99.94	98.64	100.38	101.69	104.96	102.9		101.22	102.67	99.29	101.11	103.34	97.46	101.03	98.98	99.79	99.72	92.39
5	102.03	104.23	106.03	101.05	101.61	106.45		103.15	99.55	98.4	100.29	100.67	99.82		99.77	95.73	100.44	95.83	101.14	99.67	98.84	98.81		98.5	97.74	103.22	98.59	103.07	99.67	101.08	103.88	101.85	104.78	104.72		99.04	103.19	98.83	101.37	101.26	97.12	103.75	99.65	100.97	99.76	93.25
6	104.18	106.06	106.87	101.39	102.11	107.5		101.79	99.47	99.29	100.44	100.98	97.69		98.15	94.92	98.74	94.03	96.78	95.61	97.54	98.46		100.53	97.86	104.51	101	99.87	99.6	98.98	102.4	102.28	103.86	104.01		99.57	101.91	98.14	101.18	101.41	96.89	103.98	101.03	101.91	100.29	93.29
7	105.96	107.28	108.49	102.85	105.1	108.21		102.05	98.76	99.95	101.9	102	98.93		98.9	96.83	99.31	95.42	98.52	95.41	96.18	96.17		100.19	99.57	103.38	101.26	99.01	99.36	99.1	101.66	101.77	104.33	103.26		102.17	103.53	102.53	102.61	102.72	98.27	105.67	100.49	100.44	100.82	93.88

## Sheet: Figure 1 C-E
	Fecal scores DSS VS N5+DSS
	DSS									N5+DSS
1	0	2	2	2	2	2	2		4	0	0	2	0	0	2
2	2	2	4	4	2	2	2		4	0	0	2	0	2	2
3	2	2	2	4	2	2	2		4	2	2	2	0	2	2
4	3	4	5	4	4	4	2		6	2	2	4	2	4	4
5	4	4	4	4	4	4	4		6	2	4	6	2	4	4
6	4	4	4	4	4	8	4		8	2	4	6	2	6	4
7	6	4	6	6	6	8	6		8	0	4	6	2	6	4
	Fecal scores DSS VS DSS+N5
	DSS+N5												DSS
-2	0	2	0	2	2	2	3	3	0	4	2		0	0	0	2	2	0	0	0	2	2	2
-1	0	2	0	2	2	2	0	0	0	2	0		4	2	4	2	2	2	4	2	4	2	2
0	2	2	2	4	4	4	4	4	4	4	2		4	2	4	2	4	4	6	4	4	2	2
1	2	4	4	4	4	4	4	2	4	4	2		4	6	6	4	4	4	8	6	6	2	2
2	2	0	4	2	4	4	2	2	4	4	4		4	6	8	4	4	6	4	6	8	8	6
3	2	4	2	2	4	6	4	2	4	4	4		4	8	8	6	6	6	6	6	8	8	8
4	2	2	4	4	4	2	4	4	2	2	2		6	8	6	2	2	4	4		6	6	2
5	2	0	4	0	0	2	2	2	0	2	0							6	4		6	4	4
6	0	0	2	0	0	2	0	0	0	2	0		4	4	4	2	2	2	4		6	2	0
7	0	0	2	0	0	2	0	0	0	2	0		4					2	2		6	2
last day Fecal scores
DSS	N5+DSS	DSS+N5	DSS
6	0	0	6
4	4	0	8
6	6	2	6
6	2	0	2
6	6	0	2
8	4	2	4
6	4	0	4
8	4	0	.
	4	0	6
	4	2	6
	4	0	2

## Sheet: Figure 1 F
Colon length (cm)
CON	N5	DSS	N5+DSS	DSS+N5
8.392	9.66	6.561	5.826	7.68
8.679	9.313	6.488	7.866	7.424
7.538	7.602	6.45	7.718	6.349
8.11	5.704	5.374	6.157	7.247
7.938	8.575	5.937	6.152	6.933
6.54	7.869	5.651	7.272	7.12
		5.607	6.457	6.959
		6.162	6.329	7.4
			6.52	8.001
			7.589	6.707
			6.348	7.931

## Sheet: Figure 1 G
Survival rate (%)
Days	DSS	DSS+N5
7	1
9	1
9	1
10	1
10	1
12	1
14	1
14	0
14	0
14	0
14	0
14	0	0
14		0
14		0
14		0
14		0
14		0
14		0
14		0
14		0
14		0

## Sheet: Figure 2 B
Histological score
CON	N5	DSS	N5+DSS	DSS+N5
0	0.3	2.3	1.5	1.5
0.2	0.7	1.3	1	1
0	0.8	3	0.5	1
0	0.7	2.7	1.5	2.5
0.8	0.3	2.5	0.8	1

## Sheet: Figure 2 C
	RT-qPCR pro-inflammatory cytokine gene in colonic mucosa
Il1b	CON	N5	DSS	N5+DSS	DSS+N5
	1.741	0.029	7.871	0.089	4.841
	0.535	1.562	8.113	1.233	5.289
	0.684	2.751	19.234	11.418	0.026
	1.377	7.81	3.613	2.247	4.205
	0.716	13.753	32.021	14.264	26.445
	0.944	0.266	22.395	5.289	1.058
IL6	CON	N5	DSS	N5+DSS	DSS+N5
	1.276	0.703	6.964	12.741	1.008
	0.748	1.744	8.718	2.684	1.426
	1.159	0.802	7.982	2.616	1.432
	1.162	3.33	.	1.402	2.293
	0.754	2.934	8.555	3.33	3.116
	0.946	4.903	6.527	.	3.179
Cxcl8	CON	N5	DSS	N5+DSS	DSS+N5
	0.745	0.82	12.49	2.66	11.18
	1.84	4.38	10.35	6.83	17.53
	0.763	3.97	10.56	21.09	.
	1.479	4.76	12.01	1.52	3.61
	0.845	0.07	4.76	21.78	5.93
	0.934	3.04	1.24	.	16.77

## Sheet: Figure 2 D-G
IL-1β (pg/mL)
CON	N5	DSS	N5+DSS	DSS+N5
25.275	21.14	150.225	35.3	83.8
36.472	29.587	95.575	64.675	29.8
52.854	6.726	47.55	98.083	83.6
50.969	53.868	145.75	35.1	72.8
48.178	10.414	346.475	40.9	16
42.73	45.658	247.8	91.6	3.6
IL-6 (pg/mL)
CON	N5	DSS	N5+DSS	DSS+N5
12.027	19.243	54.922	10.553	15.18
10.307	7.783	66.057	36.839	8.78
10.327	16.523	80.005	20.374	2.749
10.356	36.819	93.783	40.509	1.534
10.295	16.471	39.685	40.338	3.857
10.366	10.511	53.963	40.793	2.085
IL-8 (pg/mL)
CON	N5	DSS	N5+DSS	DSS+N5
8.462	12	73.703	99.933	106.935
8.146	10.665	135.484	199.733	23.668
9.154	17.652	57.556	41.144	13.574
14.543	25.811	100	201.578	10.808
12.349	13.479	109.452	30.2	27.17
10.872	17.037	105.9	171.144	14.689
Myeloperoxidase (ng/g )
CON	N5	DSS	N5+DSS	DSS+N5
16.144	1.235	1867.66	328.823	245.376
12.35	16.919	1640.97	349.478	59.967
12.14	14.63		276.875
14.838	61.596	122.919	235.151	219.195
6.525	10.235	446.827		470.839
	7.788	1023.9	194.748	162.256
Fecal lipocalin-2 (pg/mL)
CON	N5	DSS	N5+DSS	DSS+N5
477.695	351.079	523.601	311.317	269.284
574	650.579	415.11	332.644	272.176
394.713	491.689	650.424	236.649	382.01
328.616	779.003	413.199	175.148	350.924
408.139	396.417	404.214	271.504	287.564
390.84	307.174	434.164	302.487	305.999
	1318.465*	520.503	353.041	203.1357*
			425.6438*
			157.6426*	87.26003*
			1503.381*	542.7072*
Blood lipocalin-2 (μg/mL)
CON	N5	DSS	N5+DSS	DSS+N5
167.144	71.6654	357.275	99.0335	219.1951*
126.35	70.7875	198.385	126.66	177.213
123.871	102.235	99.96297*	197.714	276.875
149.484	167.919	87.10511*	245.3756*	235.151
62.5254	144.63	328.823	244.859	139.466
112.201	61.5959	186.767	42.1801	142.048
112.201	102.235	164.097	75.8997	94.7475
112.201	102.235	349.478	56.2256	70.8391
			102.39	93.25
			22.9191	58.6009
			46.8275

## Sheet: Figure 3 B-C
α-diversity (Chao1)						α-diversity (Shannon)
CON	N5	DSS	N5+DSS	DSS+N5		CON	N5	DSS	N5+DSS	DSS+N5
12.5	13	6.5	11	14.5		1.11082	1.45737	0.29228	0.688336	2.10987
13	15	7.5	14	14.75		1.57388	1.59463	0.904063	1.26222	1.45774
9.5	13	8.5	13.5	13.5		1.22085	1.60305	0.742892	0.935858	1.86171
8.8	13	7.8	8	17		1.65992	1.73941	0.778747	0.608022	1.38148
9	18	5.8	13	10		1.44411	1.69521	0.858403	1.44703	2.00611
8.5	11	5.5	10	11		1.34693	1.9336	1.26175	1.83977	1.54313

## Sheet: Figure 3 F
Clostridium_XlVa
CON	N5	DSS	N5+DSS	DSS+N5
0	0	0	0	0
0	0	0	0	0
16.57	3.43	0	0	0
9.85	7.64	0	0	0
14.01	11.34	0	0	7.35
11.6	3.84	0	12.94	15.93
Prevotella
CON	N5	DSS	N5+DSS	DSS+N5
0	0	0	0	0
0	0	0	0	0
3.68	9.87	0	0	0
1.69	4.75	0	0	0
14.11	11.4	0	0.77	8.66
2.59	1.58	0	6.17	11.21
Barnesiella
CON	N5	DSS	N5+DSS	DSS+N5
0	0	0	0	0
0	0	0	0	0
1.24	3.63	0	0	0
1.97	2.86	0	0	0
1.39	1.94	0	0	2.28
1.3	2.49	0	1.7	1.67
Alistipes
CON	N5	DSS	N5+DSS	DSS+N5
1.43	1.64	0	0.03	0.47
0.54	3.63	0.01	0.11	13.74
0.48	2.84	0.01	5.02	3.18
1.25	0.4	0	0	2.35
3.35	0.61	0.03	0.07	3.23
1.34	0.55	0.73	1.49	1.13
Saccharibacteria
CON	N5	DSS	N5+DSS	DSS+N5
0	0	0	0	0
0	0	0	0	0
0.49	0.27	0	0	0
0.55	1.02	0	0	0
0.99	0.61	0	0	0.68
0.17	2.6	0	1.22	0.96
Lactobacillus
CON	N5	DSS	N5+DSS	DSS+N5
2.35	0.97	0.09	0.1	0.05
0.28	1.51	0.68	0.15	0.07
1.77	0.55	0.39	0.18	0.88
3.35	0.83	0.05	0.08	1.2
1.17	0.44	0.09	1.64	1.41
1.03	1.95	0.13	0.48	1.33
Bacteroides
CON	N5	DSS	N5+DSS	DSS+N5
0.36	0.36	79.57	0.35	0.45
0.06	1.05	34.37	6.79	12.35
0.62	2.16	35.01	22.91	1.4
0.66	0.9	54.14	0.38	8.41
2.19	1.07	13.27	13.71	2.26
0.94	0.58	2.53	0.47	0.26
Escherichia-Shigella
CON	N5	DSS	N5+DSS	DSS+N5
0	0	5.79	8.89	0.32
0	0.05	17.33	15.05	0.13
0	0	4.02	0.59	0.02
0	0	28.5	0.09	0.01
0	0	3.21	0.7	0
0	0	0	0	0
Mucispirillum
CON	N5	DSS	N5+DSS	DSS+N5
0.05	0.03	2	0.22	0.08
0.07	0	0.53	0.56	16.8
0	0	4.78	0.1	0.51
0	0	0.03	0.25	18.52
0	0	14.6	0	0.6
0	0	15.31	0	0
Ruminococcaceae Incertae Sedis
CON	N5	DSS	N5+DSS	DSS+N5
0.69	1.97	10.03	34.85	41.83
0.68	1.65	5.5	11.15	10.09
0.14	0.4	26.88	6.34	2.35
0.04	1.45	0.08	9.02	3.98
0.13	0.73	16.53	3.58	0.27
0.11	0.56	10.72	0.4	1.07

## Sheet: Figure 4 B
Enumeration of PAS+ goblet cell
CON	N5	DSS	N5+DSS	DSS+N5
136	208	75	137	103
142	187	46	126	71
151	191	53	102	74

[truncated: 21 more sheets: Figure 4 D, Figure 4 F, Figure 5, Figure 6 A, Figure 6 B, Figure 6 D, Figure 6 F-H, Figure 7 C, Figure 7 E, Figure 8 B, Figure 8 C, Figure 8 D, Figure 8 E, Figure 8 G, Figure 8 H, Figure 8 I, Figure 8 J, Figure 8 L, Figure 8 M, Figure 9 B …]
